# Supplementary material for: The Influence of Elastic Support of Component Glass Panes on Deflection and Stress in Insulating Glass Units—Analytical Model
Source: Materials (Basel). 2024 Sep 23;17(18):4669. doi: 10.3390/ma17184669 (PMC11433723; doi:10.3390/ma17184669)
Supplement: Supplementary file 1 [file materials-17-04669-s001.zip]

Archive with 6 entries (6 files):
- File S1.pdf
- File S2.pdf
- File S3.pdf
- File S4.pdf
- File S5.pdf
- File S6.pdf
